# Supplementary material for: The Interplay between Perioperative Oxidative Stress and Hepatic Dysfunction after Human Liver Resection: A Prospective Observational Pilot Study
Source: Antioxidants (Basel). 2024 May 11;13(5):590. doi: 10.3390/antiox13050590 (PMC11118143; doi:10.3390/antiox13050590)
Supplement: Supplementary file 1 [file antioxidants-13-00590-s001.zip]

Archive with 1 entries (1 files):
- antioxidants-2974774-supplementary.pdf
